# Supplementary material for: New Paradigm in Ocular Surface Squamous Neoplasia—Insights from a Case Report on the Use of Interferon in Treatment
Source: Oncol Res. 2026 Jun 16;34(7):31. doi: 10.32604/or.2026.073113 (PMC13294770; doi:10.32604/or.2026.073113)
Supplement: Supplementary file 1 [file OncolRes-34-73113-s001.zip]

Archive with 1 entries (1 files):
- Supplementary_Material_S1_CARE_checklist_.pdf
